# Supplementary material for: Individual variation in play in young chickens – assessment and connection to affective state and personality
Source: Sci Rep. 2026 Jan 6;16:634. doi: 10.1038/s41598-025-34437-x (PMC12775386; doi:10.1038/s41598-025-34437-x)
Supplement: Supplementary file 2 — Supplementary Information 2. [file 41598_2025_34437_MOESM2_ESM.xlsx]

## Sheet: Video stimulation
ID	Sex	TotVideo	TotPair	MeanPlay	Mirror	Chick	Morph	Owl	p_index
2416	F	0	8	4	20	6	12	195	-0.0457143
2418	F	6	5	5.5	4	300	300	300	1
2420	F	1	6	3.5	10	22	83	24	5.21429
2422	F	2	4	3	2	5	19	43	0.414634
2423	F	4	11	7.5	17	89	44	45	0.964286
2485	F	9	6	7.5	22	282	23	281	0.003861
3045	F	3	3	3	15	300	300	300	1
3053	F	9	1	5	3	300	5	300	0.00673401
3055	F	8	6	7	10	180	3	210	-0.035
3057	F	2	0	1	3	300	300	300	1
3061	F	1	2	1.5	4	9	12	9	1.6
3069	F	4	24	14	7	156	2	21	-0.357143
3079	F	2	2	2	14	270	14	300	0
3081	F	9	7	8	1	300	72	300	0.237458
3083	F	17	15	16	140	300	300	300	1
3089	F	2	3	2.5	38	178	300	300	1
3091	F	6	3	4.5	1	300	178	300	0.591973
2421	M	16	4	10	2	113	37	300	0.11745
2424	M	2	5	3.5	41	300	255	300	0.826255
3047	M	5	8	6.5	77	300	300	300	1
3049	M	0	2	1	96	300	55	68	1.46429
3051	M	22	8	15	9	300	8	36	-0.037037
3063	M	8	5	6.5	2	269	56	62	0.9
3065	M	15	15	15	1	10	63	300	0.207358
3071	M	4	3	3.5	1	300	234	300	0.779264
3073	M	27	13	20	9	70	66	300	0.195876
3077	M	3	4	3.5	30	198	300	300	1
3085	M	18	12	15	2	292	300	300	1
3087	M	20	12	16	45	22	2	17	1.53571
3093	M	52	43	47.5	10	180	10	143	0
3095	M	24	8	16	5	300	300	300	1
3099	M	35	7	21	1	16	134	31	4.43333

## Sheet: Individual consistency
ID	Sex	w1Loco1	w1Loco2	w1Loco3	w1Soc1	w1Soc2	w1Soc3	w1Obj1	w1Obj2	w1Obj3	w1Tot1	w1Tot2	w1Tot3	w2Loco1	w2Loco2	w2Loco3	w2Soc1	w2Soc2	w2Soc3	w2Obj1	w2Obj2	w2Obj3	w2Tot1	w2Tot2	w2Tot3	Locoplayscore	Socplayscore	Objplayscore	Totplayscore	w1mean	w2mean	Mirror	Owl	Morph	Chick	p_index	faktor1	faktor2	faktor3	SR_Latencytoleavestartzone	SR_Latencytoentersocialzone	SR_SocialZoneDuration	SR_Zone crossings Latency Results	SR_ZonecrossingsTotalnumber	L_Latencytoemerge	L_Latencytoentersocialarm	L_Latencytoenterfoodarm	L_TimeSpentInSocialArmTotalDuration	L_TimeSpentInFoodArmTotalDuration
2644	M	2	2	6	0	0	0	14	18	30	16	20	36	5	2	3	2	0	0	22	11	25	29	13	28	11	2	65	78	24	23.3333	20	258	300	88	1.17647	1.93061	0.643199	2.18302	9.4	11.92	413.28	11.92	22	577.24	578.84	600	21.16	0
2650	M	3	15	17	0	6	8	43	7	11	46	28	36	15	9	12	3	3	0	3	0	4	21	12	16	42	12	53	107	36.6667	16.3333	9	208	19	227	0.0502513	-1.07568	0.905776	-0.191693	0	3.32	524.876	302.28	14	19.32	19.72	75.4	88.08	299.16
2658	M	7	4	5	7	2	4	18	55	14	32	61	23	3	3	6	1	3	3	6	47	7	10	53	16	17	13	126	156	38.6667	26.3333	22	90	166	300	2.11765	0.288349	-0.734452	-1.4495	38.88	39.04	433.12	40.12	9	43.5543	45.08	600	554.92	0
2664	M	12	11	7	1	0	1	0	2	31	13	13	39	11	11	5	0	0	0	1	0	0	12	11	5	45	1	3	49	21.6667	9.33333	6	37	31	26	0.806452	0.764068	-0.973451	-0.550201	28.2	28.36	544.16	166.08	12	81.28	82	600	518	0
2666	M	15	16	6	1	9	1	6	12	5	22	37	12	13	10	11	1	1	4	8	11	25	22	22	40	54	12	37	103	23.6667	28	51	300	65	135	0.0562249	-0.284849	0.373459	0.999238	0	0	536.36	4.12	23	197.4	437.964	234.44	162.04	202.08
2670	M	14	8	8	3	4	5	11	2	4	28	14	17	3	4	6	8	5	1	1	0	3	12	9	10	29	20	14	63	19.6667	10.3333	2	130	10	113	1.90226	-0.650118	-1.33455	-0.0434308	0	1.76	562.92	43.44	23	24.32	26.84	600	573.16	0
2674	M	10	12	8	0	3	3	19	10	20	29	25	31	6	3	4	3	2	0	7	12	0	16	17	4	31	8	48	87	28.3333	12.3333	9	300	49	127	0.137457	1.33908	0.499613	1.70287	12.64	14.04	549.854	34.12	22	600	600	600	0	0
2676	M	7	5	11	3	1	1	6	19	29	16	25	41	3	4	8	2	1	5	3	1	28	8	6	41	19	7	29	55	27.3333	18.3333	155	300	300	300	1	0.174552	-1.05982	-0.383777	0	0	490.2	91.48	12	81.48	84.84	600	513.2	0
2682	M	9	8	8	7	2	3	8	11	4	24	21	15	9	5	7	6	2	5	6	0	4	21	7	16	31	17	25	73	20	14.6667	3	300	217	90	0.720539	-1.28758	0.820905	-0.926911	8.88	12.28	303.44	71.72	17	24.841	183.84	35.52	361.361	178.52
2688	M	4	2	4	1	6	2	5	6	8	10	14	14	3	1	1	1	2	0	6	1	0	10	4	1	10	10	18	38	12.6667	5	300	300	300	300	0	2.04181	1.45115	-0.0131401	61.44	71.68	527.6	347.92	2	600	600	600	0	0
2696	M	2	2	3	1	19	3	42	6	4	45	27	10	3	4	6	1	11	2	14	5	6	18	20	14	11	32	67	110	27.3333	17.3333	4	62	27	31	0.396552	0.327575	-0.904524	-0.28598	0.28	12.36	534.76	50	6	157.48	158.12	600	441.88	0
2698	M	9	8	13	0	6	3	5	8	5	14	22	21	10	5	3	1	0	3	1	1	0	12	6	6	32	7	15	54	19	8	1	300	29	132	0.0936455	-1.74597	1.36041	0.224069	15.16	22.72	493.12	46.24	20	53.04	53.44	55.2	22.96	522.92
2771	M	7	11	5	3	6	0	24	45	44	34	62	49	5	4	5	3	13	2	9	0	11	17	17	18	27	25	78	130	48.3333	17.3333	12	300	109	300	0.336806	-0.730369	0.751417	0.319859	0	0	456.48	7.32	22	92.3127	172.88	120.64	52.5609	350.16
2772	M	6	6	5	0	9	4	29	23	10	35	38	19	6	7	1	1	2	0	17	8	7	24	17	8	25	12	77	114	30.6667	16.3333	4	300	40	118	0.121622	0.361638	-0.492949	0.588164	0	0	544.04	13.52	10	268.22	300.32	600	299.68	0
2773	M	10	16	10	8	7	8	21	36	12	39	59	30	7	9	14	4	4	11	3	25	12	14	38	37	42	23	85	150	42.6667	29.6667	8	300	300	300	1	-0.36296	-1.23715	-0.0695861	0	0	491.52	59.84	20	37.701	38.901	600	559.299	0
2776	M	11	2	4	0	24	1	26	11	28	37	37	33	10	4	5	1	11	0	14	3	33	25	18	38	27	36	54	117	35.6667	27	4	300	300	300	1	-0.395029	0.673204	-0.10184	0	0.32	446.88	100.64	8	149.88	167.6	209.4	93.28	226.92
2777	M	15	14	16	7	2	1	36	15	12	58	31	29	14	18	8	1	3	2	3	2	7	18	23	17	61	13	56	130	39.3333	19.3333	3	135	37	107	0.257576	-1.36163	-0.594762	-0.380049	0	0.16	448.88	31.68	21	47.92	52.48	185	536.24	9.32
2778	M	9	9	13	9	4	3	9	12	9	27	25	25	5	5	5	2	11	9	4	2	34	11	18	48	28	26	27	81	25.6667	25.6667	6	300	87	242	0.27551	0.375847	-0.137019	1.18609	0	0	536.442	65.6	34	385.84	413.08	600	182.48	0
2784	M	15	10	13	6	0	0	11	32	3	32	42	16	9	11	25	1	0	1	8	13	10	18	24	36	45	7	64	116	30	26	2	300	67	50	0.218121	-0.682557	0.301779	-0.666847	26	26.32	408.72	26.68	23	128.4	158.36	600	441.64	600
2786	M	10	6	6	1	3	2	0	2	10	11	11	18	4	5	6	1	0	0	5	6	6	10	11	12	25	5	13	43	13.3333	11	33	300	260	300	0.850187	-0.231356	0.592197	-0.428606	49.88	51.16	453.92	117.08	38	196.2	296.56	231.04	303.44	65.44
2787	M	11	7	7	0	4	1	50	49	22	61	60	30	5	3	3	1	1	2	1	2	4	7	6	9	26	6	102	134	50.3333	7.33333	100	300	43	112	-0.285	-0.971248	1.39647	1.3484	5.04	6.64	560.84	107.52	16	160.16	600	186.2	0	413.8
2646	F	2	4	5	0	6	0	64	55	23	66	65	28	2	6	8	3	1	1	55	54	32	60	61	41	14	10	228	252	53	54	5	14	13	15	0.888889	0.296369	-1.43768	-0.121267	0	0	469.44	2.56	18	17.28	19.16	600	580.84	0
2648	F	12	18	13	2	3	3	23	5	2	37	26	18	13	9	12	2	8	2	6	7	17	21	24	31	52	15	41	108	27	25.3333	3	165	12	98	0.0555556	-0.0681667	-1.31725	-0.102412	1.12	3	580.56	5.44	6	76.184	78.68	600	521.32	0
2652	F	7	6	3	0	0	1	10	13	5	17	19	9	2	3	3	0	0	0	16	67	26	18	70	29	18	0	106	124	15	39	11	300	80	235	0.238754	1.07818	1.3758	-2.55952	48.76	166.08	368.44	237.84	5	226.92	232.56	480.32	217.28	116.76
2656	F	0	3	5	0	0	0	23	5	1	23	8	6	3	3	3	0	0	0	2	0	13	5	3	16	9	0	30	39	12.3333	8	7	20	7	31	0	-1.96183	1.05811	0.42829	4.56	6.64	587.48	30.52	8	24.48	30.44	33.8	2.68	532.88
2660	F	0	3	2	1	0	0	50	45	12	51	48	14	2	0	2	1	0	0	31	9	13	34	9	15	5	2	135	142	37.6667	19.3333	3	300	48	58	0.151515	-0.595819	-1.21696	0.528592	0	0	564.08	40.24	36	100.718	103.44	600	496.56	0
2662	F	14	16	7	0	0	1	6	12	42	20	28	50	8	10	7	0	0	0	12	16	10	20	26	17	48	0	46	94	32.6667	21	5	300	25	119	0.0677966	0.333218	-0.771339	-0.839284	11.12	26.56	509.96	129.32	6	91.72	123.52	600	476.48	0
2668	F	4	9	6	0	0	0	68	27	27	72	36	33	8	7	8	0	0	0	30	41	27	38	48	35	28	0	166	194	47	40.3333	8	40	14	24	0.1875	-0.86375	-1.30125	0.0271575	1.44	2.04	554.52	16.48	28	21.16	21.48	599	569.4	1
2672	F	6	5	5	1	0	5	9	1	8	16	6	18	8	5	2	1	0	0	6	0	0	15	5	2	24	2	16	42	13.3333	7.33333	3	300	300	300	1	-0.734354	-0.985655	0.187577	1.2	2.72	532.68	21.12	22	115.92	123.24	600	476.76	0
2678	F	11	7	4	1	1	1	18	6	31	30	14	36	6	5	6	0	0	2	7	6	5	13	11	13	29	2	37	68	26.6667	12.3333	6	300	87	242	0.664311	-0.407867	-0.248476	-0.253116	3.2	6.8	485.32	116.52	22	86.68	116.2	99.32	453.6	15.8
2684	F	6	5	2	0	1	4	30	28	46	36	34	52	6	6	6	1	0	0	36	29	3	43	35	9	23	2	123	148	40.6667	29	14	15	57	298		0.649113	-0.466935	0.566539	0	0	594.6	204.6	8	269.44	307.24	600	280	0
2686	F	4	6	3	0	1	0	3	19	17	7	26	20	7	5	5	0	0	1	23	3	18	30	8	24	22	1	48	71	17.6667	20.6667	11	300	36	246	0.0865052	-0.914252	1.02407	-0.552014	1	40.48	401.84	104.24	19	43.64	81.84	156.32	67	395.8
2690	F	5	5	8	1	1	0	3	14	2	9	20	10	4	5	6	0	0	0	0	0	1	4	5	7	19	2	17	38	13	5.33333	23	300	39	60	0.0577617	1.16918	0.819963	-1.14022	66.28	73.2	510.366	287.526	2	389.16	389.72	600	210.28	0
2692	F	5	1	1	3	5	0	8	0	4	16	6	5	0	1	2	0	1	3	0	17	36	0	19	41	7	9	25	41	9	20	134	300	300	300	1	-0.157112	-0.83537	-0.8077	0	0	428.48	290.96	11	53.961	71	600	529	0
2694	F	9	5	11	1	1	7	3	25	12	13	31	30	5	4	3	0	0	2	1	12	5	6	16	10	23	2	41	66	24.6667	10.6667	15	207	5	42	-0.0520833	0.496781	-0.980161	-0.0506011	0.92	1.6	596.398	236.893	2	143.64	145.32	600	454.68	0
2700	F	4	2	3	1	0	0	1	1	3	6	3	6	3	8	6	0	0	2	0	7	10	3	15	18	17	1	9	27	5	12	10	28	60	51	2.77778	-1.44526	1.93823	0.429787	7.64	14.12	437.48	18.92	13	49.56	600	59.68	67.64	463.16
2774	F	12	15	9	2	0	5	6	2	4	20	17	18	6	4	3	1	0	0	2	4	2	9	8	5	37	3	14	54	18.3333	7.33333	12	300	190	300	0.618056	0.488487	0.265757	0.866791	0	0	468.24	29	10	456.28	456.699	600	143.301	0
2775	F	9	7	6	1	2	0	28	3	1	38	12	7	6	10	10	1	0	1	7	1	5	14	11	16	32	4	39	75	19	13.6667	10	300	18	138	0.0275862	0.829111	-1.16694	-0.113419	15.88	17.88	572.12	26.96	6	107.753	113.72	600	486.28	0
2779	F	5	6	2	0	1	3	12	18	5	17	25	10	3	6	7	0	3	4	8	0	1	11	9	12	20	4	38	62	17.3333	10.6667	6	243	26	17	0.0843882	0.243906	-0.637123	0.169409	0	0	511.96	10.92	10	122.88	131.28	546.04	282.44	34
2780	F	15	1	1	1	2	5	4	1	2	20	4	8	3	6	0	1	6	1	2	1	1	6	13	2	25	10	8	43	10.6667	7	45	300	30	110	-0.0588235	0.141261	-0.930541	-0.272943	6.44	6.88	592.2	244.64	2	123.6	134.48	600	465.52	0
2781	F	12	5	7	0	1	3	0	1	14	12	7	24	4	9	2	1	2	0	2	0	0	7	11	2	30	4	3	37	14.3333	6.66667	10	300	40	110	0.103448	1.88073	0.57097	1.76588	2.12	16.32	564.68	271.28	4	562.52	562.96	600	37.04	0
2782	F	1	5	6	1	3	2	20	22	13	22	30	21	5	1	6	2	1	0	24	1	17	31	3	23	12	7	67	86	24.3333	19	15	300	300	192	1	1.89266	1.79554	-3.04984	162.32	162.48	437.52	0	0	407.16	408.64	600	191.36	0
2783	F	8	12	7	1	1	7	1	0	2	10	13	16	5	7	6	0	0	1	1	0	0	6	7	7	32	2	2	36	13	6.66667	7	25	11	127	0.222222	-0.976997	0.351131	0.316385	0.8	2.12	526.52	7.04	10	46.08	297.16	62.44	302.84	234.32
2785	F	5	4	3	0	0	2	16	21	8	21	25	13	13	5	1	1	0	0	7	20	16	21	25	17	27	1	64	92	19.6667	21	6	300	222	300	0.734694	0.802227	0.795211	1.51576	6.72	13	546.88	249.52	20	600	600	600	0	0
[truncated: 5 more columns]
